# Supplementary material for: Biomarker changes preceding symptom onset in genetic prion disease
Source: medRxiv. 2023 Dec 18:2023.12.18.23300042. Preprint. [Version 1] doi: 10.1101/2023.12.18.23300042 (PMC10775317; doi:10.1101/2023.12.18.23300042)
Supplement: Supplement 1 [file media-1.xlsx]

## Sheet: contents
table_number

## Sheet: s01
individual_code

## Sheet: s02
group

## Sheet: s03
mutation

## Sheet: s04
group

## Sheet: s05
disp
